# Supplementary material for: Insights Into the Micelle-Induced β-Hairpin-to-α-Helix Transition of a LytA-Derived Peptide by Photo-CIDNP Spectroscopy
Source: Int J Mol Sci. 2021 Jun 22;22(13):6666. doi: 10.3390/ijms22136666 (PMC8268221; doi:10.3390/ijms22136666)
Supplement: Supplementary file 1 [file ijms-22-06666-s001.zip]

Archive with 1 entries (1 files):
- ijms-1195087-supplementary.pdf
